# Supplementary material for: Factors influencing the behaviour and perceptions of Australian veterinarians towards antibiotic use and antimicrobial resistance
Source: PLoS One. 2019 Oct 10;14(10):e0223534. doi: 10.1371/journal.pone.0223534 (PMC6786536; doi:10.1371/journal.pone.0223534)
Supplement: S1 Table — (XLSX) [file pone.0223534.s002.xlsx]

## Sheet: Contents
Supplementary material for: Factors Influencing the Behaviour and Perceptions of Australian Veterinarians Towards Antibiotic Use and Antimicrobial Resistance
Corresponding Author: Jacqueline Norris
About: The sequence in which the data has been provided in this workbook correspond with the sequence in which these results are described in the manuscript.
Contents
Name of tab	Description
Sample	Summary of vet sample
Sample characteristics	Summary of vet sample characteristics
Frequency of AB prescribing	Statistical results for frequency of antibiotic prescribing by animal practice type (SCA, Eq, Liv)
Predominant animal species	Breakdown of sample by predominant animal species that veterinary respondents treated in their clinical practice
Desc Prescribing by AB type	Descriptive results (percentages) of antibiotic prescribing by antibiotic type and animal practice (SCA, Eq, Liv)
Fig 1 stats - by AB type	Statistical results for antibiotic prescribing by antibiotic type and animal practice type (Kruskal-Wallis Test)
Fig 2 stats - Dog vs Cat vets	Statistical results for antibiotic prescribing by antibitoic type among dog and cat veterinarians (Mann-Whitney U Test)
Dog vets characteristics	Characteristics of vets who predominantly treated dogs in their clinical practice
Dog vets - Specialists prescrib	Comparison of prescribing of different antibiotic types between specialist and non-specialist vets who predominantly treated dogs in their clinical practice (Mann-Whitney U Test)
All Descriptives Fig 3-4	All descriptive results for data in Figures 3 and 4 (including medians, minimum, maximum, interquartile range)
KW Stats results - Fig 3-4	All statistical results for data in Figures 3 and 4 (Kruskal-Wallis Test)
Mean ranks - Stats Fig 3-4	Mean ranks for SCA, Eq and Liv groups for data in Figures 3 and 4
Counts Fig 3-4	Counts of responses to questions presented in Figures 3 and 4 (including total, valid count, 'N/A' and 'Unsure' responses, and missing responses)
Fig 3A - percentages	Responses to survey question: In your experience, to what extent do the following factors influence your decision WHETHER or NOT TO prescribe/administer antibiotics to an individual patient?
Fig 3B - percentages	Responses to survey question: With respect to YOUR experience, how much of a BARRIER is each of the following to prescribing antibiotics appropriately? If not applicable to you, please use the N/A column.
Client pressure	Responses to survey question: Have you ever felt pressure/expectations from any of your clients to prescribe/administer antibiotics to their animals?
Uncomfortable AB	Responses to survey question: Are there any antibiotics that you don’t feel comfortable prescribing/using because of their higher risk of promoting antibiotic resistance?
Fig 3C - percentages	Responses to survey question: In your experience, to what extent do the following factors influence your decision about SELECTING WHICH ANTIBIOTIC to prescribe/administer?
Fig 4 (1) - percentages	Responses to survey question: To what extent do you think CURRENT LEVELS OF ANTIBIOTIC USE in the following contribute to the issue of antibiotic resistance?
Fig 4 (2) - percentages	Responses to survey question: How much of a problem do you think antibiotic resistance is to the HEALTH of the following in Australia?
Fig 4 (3) - percentages	Responses to survey question: To what extent do you think the following factors contribute to the issue of antibiotic resistance?
ABR experience	Responses to survey questions: Have you ever seen antibiotic-resistant infections in patients? Have you ever experienced treatment failure with antibiotics?

## Sheet: Sample
Animal practice type based on 50% cut-off (combined mixed categories) (based on Q16)
		Frequency	Valid Percent
Veterinarians	Small companion animal	320	79.4
	Equine	26	6.5
	Livestock	41	10.2
	Other	13	3.2
	None (100% no animal handling/answered 'none' in Q18)	3	0.7
	Total	403	100
Of Valid
	Small companion animal	320	82.6873
	Equine	26	6.71835
	Livestock	41	10.5943
	Total	387	100

## Sheet: Sample characteristics
		Animal practice type based on 50% cut-off (combined mixed categories) (based on Q16)
		SCA			Eq			Liv			Total
		Count	Column N %	Missing	Count	Column N %	Missing	Count	Column N %	Missing	Count	Column N %
State	New South Wales	85	0.266		9	0.346		12	0.3		106	0.275
	Victoria	66	0.207		2	0.077		13	0.325		81	0.21
	Queensland	25	0.078		5	0.192		3	0.075		33	0.086
	South Australia	6	0.019		1	0.038		2	0.05		9	0.023
	Western Australia	79	0.248		7	0.269		5	0.125		91	0.236
	Tasmania	31	0.097		0	0		0	0		31	0.081
	Northern Territory	2	0.006		0	0		2	0.05		4	0.01
	Australian Capital Territory	25	0.078		2	0.077		3	0.075		30	0.078
	Other Territories	0	0		0	0		0	0		0	0
	Total	319	1	1	26	1	0	40	1	1	385	1
Gender	Female	222	0.696		12	0.462		19	0.463		253	0.655
	Male	97	0.304		14	0.538		22	0.537		133	0.345
	Total	319	1	1	26	1	0	41	1	0	386	1
Age	<35	113	0.355		9	0.375		15	0.365		137	0.358
	35-54	148	0.465		7	0.292		16	0.39		171	0.446
	>=55	57	0.179		8	0.333		10	0.244		75	0.196
	Total	318	1	2	24	1	2	41	1	0	383	1
Years of experience as a vet	10 years or less	126	0.394		10	0.385		13	0.317		149	0.385
	11-20 years	86	0.269		4	0.154		10	0.244		100	0.258
	21-30 years	54	0.169		4	0.154		6	0.146		64	0.165
	More than 30 years	54	0.169		8	0.308		12	0.293		74	0.191
	Total	320	1	0	26	1	0	41	1	0	387	1
Level of specialisation	Non-specialist vet	298	0.931		19	0.731		32	0.78		349	0.902
	Specialist vet	22	0.069		7	0.269		9	0.22		38	0.098
	Total	320	1	0	26	1	0	41	1	0	387	1
Main work setting	Private practice	273	0.853		18	0.692		18	0.439		309	0.798
	University teaching hospital	15	0.047		5	0.192		1	0.024		21	0.054
	Teaching/Research (University or Other research outside Uni including Research laboratory)	12	0.038		1	0.038		4	0.098		17	0.044
	Not-for-profit veterinary practice (e.g. shelter) includes Zoo	10	0.031		0	0		0	0		10	0.026
	Government	7	0.022		2	0.077		14	0.341		23	0.059
	Industry	3	0.009		0	0		4	0.098		7	0.018
	Total	320	1	0	26	1	0	41	1	0	387	1

## Sheet: Frequency of AB prescribing
		Animal practice type based on 50% cut-off (combined mixed categories) (based on Q16)
		Total	SCA	Eq	Liv
VET_Q17_prescriptions: In a typical working WEEK, approximately how many patients do you prescribe/dispense/administer antibiotics to?	Mean	60.73	19.24	7.83	508.23
	Standard Deviation	579.33	18.05	6.89	1942.99
	Range	10000	150	30	10000
	Minimum	0	0	0	0
	Maximum	10000	150	30	10000
	Percentile 25	5	8	4	0
	Median	15	15	5	1
	Percentile 75	25	25	10	20
	VALID N	359	305	23	31
	Missing	28	15	3	10
	Total N	387	320	26	41
		Total	SCA	Eq	Liv
Vet_Q17: Excluded outliers from VET_Q17_prescriptions	Mean	17.82	19.38	7.83	9.11
	Standard Deviation	18.09	18.07	6.89	19.93
	Range	150	150	30	100
	Minimum	0	0	0	0
	Maximum	150	150	30	100
	Percentile 25	5	8	4	0
	Median	15	15	5	1
	Percentile 75	25	25	10	10
	VALID N	353	302	23	28
	Missing	34	18	3	13
	Total N	387	320	26	41
		Total	SCA	Eq	Liv
VET_Q11_patients: In a typical working WEEK, approximately how many patients do you see? (numeric only)	Mean	60	53	40	153
	Standard Deviation	134	39	37	457
	Range	2000	400	150	2000
	Minimum	0	0	0	0
	Maximum	2000	400	150	2000
	Percentile 25	20	28	12	2
	Median	40	50	30	7
	Percentile 75	70	75	50	30
	VALID N	371	317	25	29
	Missing	16	3	1	12
	Total N	387	320	26	41
		Total	SCA	Eq	Liv
Vet ABx use rate: PERCENTAGE of patients prescribed/administered an antibiotic - ((Number prescribed ‎/ number of patients)*100)	Mean	36.1	37.14	29.02	28.03
	Standard Deviation	21.89	21.22	18.95	31.29
	Range	100	100	68.1	100
	Minimum	0	0	3.33	0
	Maximum	100	100	71.43	100
	Percentile 25	20	20	11.43	0
	Median	33.33	35	28.33	27.5
	Percentile 75	50	50	41.67	40
	VALID N	345	303	22	20
	Missing	42	17	4	21
	Total N	387	320	26	41
ANOVA Table
			Sum of Squares	df	Mean Square	F	Sig.
Vet ABx use rate * Animal practice type	Between Groups	(Combined)	2732.62	2	1366.31	2.883	0.057
	Within Groups		162081	342	473.922
	Total		164814	344

## Sheet: Predominant animal species
Predominant animal species that veterinary respondents treated in their clinical practice
		Frequency	Percent	Valid Percent	Cumulative Percent
Valid	Dogs	293	22	76.7	76.7
	Cats	23	1.7	6	82.7
	Horses	26	2	6.8	89.5
	Cattle	19	1.4	5	94.5
	Goats‎/sheep	14	1.1	3.7	98.2
	Pigs	5	0.4	1.3	99.5
	Poultry	2	0.2	0.5	100
	Total	382	28.7	100

## Sheet: Desc Prescribing by AB type
		Never	Rarely	Sometimes	Frequently
	Vet_3rdgen_cephalosporin: Highest frequency of use of either Cefovecin or Ceftiofur
Animal_category: Animal practice type based on coding of predominant animal species	SCA	0.182	0.316	0.378	0.124
	Eq	0.16	0.4	0.32	0.12
	Liv	0.541	0.162	0.216	0.081
	Cefovecin (e.g. Convenia)
	SCA	0.193	0.307	0.376	0.124
	Eq	0.909	0.091	0	0
	Liv	1	0	0	0
	Ceftiofur (e.g. Excede, Naxcel)
	SCA	0.91	0.07	0.017	0.003
	Eq	0.16	0.4	0.32	0.12
	Liv	0.541	0.162	0.216	0.081
	Vet_Fluoroquinolone: HIghest frequency of use of either enrofloxacin, Ciprofloxacin, pradofloxacin, marbofloxacin
	SCA	0.016	0.391	0.505	0.088
	Eq	0.125	0.583	0.292	0
	Liv	0.857	0.114	0.029	0
	Enrofloxacin (e.g. Baytril)
	SCA	0.022	0.401	0.494	0.083
	Eq	0.167	0.583	0.25	0
	Liv	0.857	0.114	0.029	0
	Pradofloxacin (e.g. Veroflox)
	SCA	0.9	0.083	0.014	0.003
	Eq	1	0	0	0
	Liv	1	0	0	0
	Ciprofloxacin
	SCA	0.68	0.269	0.044	0.007
	Eq	0.864	0.091	0.045	0
	Liv	1	0	0	0
	Marbofloxacin (e.g. Zeniquin)
	SCA	0.45	0.446	0.087	0.017
	Eq	0.955	0.045	0	0
	Liv	1	0	0	0
	Ticarcillin-clavulanate (e.g. Timentin)
	SCA	0.682	0.295	0.023	0
	Eq	0.682	0.318	0	0
	Liv	0.943	0.029	0.029	0
	Piperacillin-tazobactam
	SCA	0.956	0.034	0.003	0.007
	Eq	0.955	0.045	0	0
	Liv	1	0	0	0
	Meropenem/Imipenem
	SCA	0.96	0.037	0	0.003
	Eq	0.909	0.091	0	0
	Liv	1	0	0	0
	Ceftriaxone/Cefotaxime
	SCA	0.825	0.125	0.044	0.007
	Eq	0.783	0.174	0.043	0
	Liv	1	0	0	0
	Polymyxin B
	SCA	0.291	0.216	0.358	0.135
	Eq	0.409	0.409	0.182	0
	Liv	0.971	0	0.029	0
	Rifampicin
	SCA	0.916	0.078	0.003	0.003
	Eq	0.261	0.261	0.435	0.043
	Liv	1	0	0	0
	Vancomycin
	SCA	0.973	0.027	0	0
	Eq	0.818	0.182	0	0
	Liv	1	0	0	0
	Linezolid
	SCA	0.987	0.01	0	0.003
	Eq	1	0	0	0
	Liv	1	0	0	0
	Gentamicin/Amikacin
	SCA	0.455	0.429	0.106	0.01
	Eq	0.077	0.038	0.269	0.615
	Liv	0.941	0.029	0.029	0
	Flucloxacillin/Cloxacillin/Dicloxacillin
	SCA	0.854	0.126	0.017	0.003
	Eq	0.636	0.182	0.182	0
	Liv	0.8	0.029	0.114	0.057
	Amoxicillin-clavulanate (e.g. Clavulox)
	SCA	0.012	0.04	0.174	0.773
	Eq	0.818	0.136	0	0.045
	Liv	0.676	0.108	0.135	0.081
	Cephalexin/Cephazolin (e.g. Keflex)
	SCA	0.032	0.091	0.382	0.495
	Eq	0.591	0.227	0.136	0.045
	Liv	0.8	0.114	0.057	0.029
	Metronidazole (e.g. Flagyl)
	SCA	0.025	0.178	0.42	0.376
	Eq	0.125	0.417	0.292	0.167
	Liv	0.943	0.029	0.029	0
	Clindamycin (e.g. Antirobe)
	SCA	0.073	0.427	0.439	0.061
	Eq	0.773	0.182	0.045	0
	Liv	0.971	0.029	0	0
	Trimethoprim-sulfamethoxazole
	SCA	0.294	0.484	0.196	0.026
	Eq	0.042	0	0.083	0.875
	Liv	0.216	0.324	0.378	0.081
	Doxycycline/Tetracycline (e.g. Vibravet)
	SCA	0.042	0.228	0.553	0.177
	Eq	0.125	0.292	0.5	0.083
	Liv	0.306	0.194	0.167	0.333
	Chloramphenicol (topical)
	SCA	0.262	0.291	0.308	0.139
	Eq	0.292	0.25	0.375	0.083
	Liv	0.971	0.029	0	0
	Amoxicillin/Ampicillin (e.g. Amoxyl)
	SCA	0.351	0.344	0.205	0.099
	Eq	0.826	0.13	0.043	0
	Liv	0.486	0.2	0.143	0.171
	Erythromycin
	SCA	0.652	0.291	0.043	0.013
	Eq	0.636	0.318	0.045	0
	Liv	0.73	0.162	0.108	0
	Penicillin G
	SCA	0.701	0.219	0.043	0.037
	Eq	0.08	0.04	0.24	0.64
	Liv	0.308	0.308	0.128	0.256
	Azithromycin
	SCA	0.743	0.237	0.016	0.003
	Eq	0.522	0.435	0.043	0
	Liv	1	0	0	0
	Clarithromycin
	SCA	0.884	0.106	0.007	0.003
	Eq	0.292	0.417	0.292	0
	Liv	1	0	0	0

## Sheet: Fig 1 stats - by AB type
Results for frequency of anitbiotic use relative to type of practice
			1 - Never
	P<0.00179		2 - Rarely
	P<0.05		3 - Sometimes
			4 - Frequently
		Animal_category: Animal practice type based on coding of predominant animal species
		Small companion animal								Equine								Livestock
Importance rating	Antibiotic	Median	Mean	Minimum	Percentile 25	Percentile 75	Maximum	Count	Total N	Median	Mean	Minimum	Percentile 25	Percentile 75	Maximum	Count	Total N	Median	Mean	Minimum	Percentile 25	Percentile 75	Maximum	Count	Total N
H	Vet_3rdgen_cephalosporin: Highest frequency of use of either Cefovecin or Ceftiofur	3	2.44	1	2	3	4	322	322	2	2.4	1	2	3	4	26	26	1	1.84	1	1	3	4	40	40
H	Cefovecin (e.g. Convenia)	2.5	2.43	1	2	3	4	322	322	1	1.09	1	1	1	2	26	26	1	1	1	1	1	1	40	40
H	Ceftiofur (e.g. Excede, Naxcel)	1	1.11	1	1	1	4	322	322	2	2.4	1	2	3	4	26	26	1	1.84	1	1	3	4	40	40
H	Vet_Fluoroquinolone: HIghest frequency of use of either enrofloxacin, Ciprofloxacin, pradofloxacin, marbofloxacin	3	2.67	1	2	3	4	322	322	2	2.17	1	2	3	3	26	26	1	1.17	1	1	1	3	40	40
H	Enrofloxacin (e.g. Baytril)	3	2.64	1	2	3	4	322	322	2	2.08	1	2	2.5	3	26	26	1	1.17	1	1	1	3	40	40
H	Pradofloxacin (e.g. Veroflox)	1	1.12	1	1	1	4	322	322	1	1	1	1	1	1	26	26	1	1	1	1	1	1	40	40
H	Ciprofloxacin	1	1.38	1	1	2	4	322	322	1	1.18	1	1	1	3	26	26	1	1	1	1	1	1	40	40
H	Marbofloxacin (e.g. Zeniquin)	2	1.67	1	1	2	4	322	322	1	1.05	1	1	1	2	26	26	1	1	1	1	1	1	40	40
H	Ticarcillin-clavulanate (e.g. Timentin)	1	1.34	1	1	2	3	322	322	1	1.32	1	1	2	2	26	26	1	1.09	1	1	1	3	40	40
H	Piperacillin-tazobactam	1	1.06	1	1	1	4	322	322	1	1.05	1	1	1	2	26	26	1	1	1	1	1	1	40	40
H	Meropenem/Imipenem	1	1.05	1	1	1	4	322	322	1	1.09	1	1	1	2	26	26	1	1	1	1	1	1	40	40
H	Ceftriaxone/Cefotaxime	1	1.23	1	1	1	4	322	322	1	1.26	1	1	1	3	26	26	1	1	1	1	1	1	40	40
H	Polymyxin B	2	2.34	1	1	3	4	322	322	2	1.77	1	1	2	3	26	26	1	1.06	1	1	1	3	40	40
H	Rifampicin	1	1.09	1	1	1	4	322	322	2	2.26	1	1	3	4	26	26	1	1	1	1	1	1	40	40
H	Vancomycin	1	1.03	1	1	1	2	322	322	1	1.18	1	1	1	2	26	26	1	1	1	1	1	1	40	40
H	Linezolid	1	1.02	1	1	1	4	322	322	1	1	1	1	1	1	26	26	1	1	1	1	1	1	40	40
M/H	Gentamicin/Amikacin	2	1.67	1	1	2	4	322	322	4	3.42	1	3	4	4	26	26	1	1.09	1	1	1	3	40	40
M	Flucloxacillin/Cloxacillin/Dicloxacillin	1	1.17	1	1	1	4	322	322	1	1.55	1	1	2	3	26	26	1	1.43	1	1	1	4	40	40
M	Amoxicillin-clavulanate (e.g. Clavulox)	4	3.71	1	4	4	4	322	322	1	1.27	1	1	1	4	26	26	1	1.62	1	1	2	4	40	40
M	Cephalexin/Cephazolin (e.g. Keflex)	3	3.34	1	3	4	4	322	322	1	1.64	1	1	2	4	26	26	1	1.31	1	1	1	4	40	40
M	Metronidazole (e.g. Flagyl)	3	3.15	1	3	4	4	322	322	2	2.5	1	2	3	4	26	26	1	1.09	1	1	1	3	40	40
M	Clindamycin (e.g. Antirobe)	2.5	2.49	1	2	3	4	322	322	1	1.27	1	1	1	3	26	26	1	1.03	1	1	1	2	40	40
M	Trimethoprim-sulfamethoxazole	2	1.95	1	1	2	4	322	322	4	3.79	1	4	4	4	26	26	2	2.32	1	2	3	4	40	40
L	Doxycycline/Tetracycline (e.g. Vibravet)	3	2.86	1	2	3	4	322	322	3	2.54	1	2	3	4	26	26	2.5	2.53	1	1	4	4	40	40
L	Chloramphenicol (topical)	2	2.32	1	1	3	4	322	322	2	2.25	1	1	3	4	26	26	1	1.03	1	1	1	2	40	40
L	Amoxicillin/Ampicillin (e.g. Amoxyl)	2	2.05	1	1	3	4	322	322	1	1.22	1	1	1	3	26	26	2	2	1	1	3	4	40	40
L	Erythromycin	1	1.42	1	1	2	4	322	322	1	1.41	1	1	2	3	26	26	1	1.38	1	1	2	3	40	40
L	Penicillin G	1	1.42	1	1	2	4	322	322	4	3.44	1	3	4	4	26	26	2	2.33	1	1	4	4	40	40
L	Azithromycin	1	1.28	1	1	2	4	322	322	1	1.52	1	1	2	3	26	26	1	1	1	1	1	1	40	40
L	Clarithromycin	1	1.13	1	1	1	4	322	322	2	2	1	1	3	3	26	26	1	1	1	1	1	1	40	40
										Small companion animal	Equine	Livestock
Hypothesis Test Summary					Pairwise comparisons significant? (Adj. Sig).
	Null Hypothesis	Test	Sig. (0.00179)	Decision	SCA/Equine	SCA/Liv	Equine/Liv	IR	Antibiotic	Median	Median	Median
1	The distribution of Vet_Q19_3rdgen_cephalosporin: Highest frequency of use of either Cefovecin or Ceftiofur (recoded responses) is the same across categories of Animal_category	Independent-Samples Kruskal-Wallis Test	0.002*	Reject the null hypothesis.	1	0.001	0.087	H	*Vet_3rdgen_cephalosporin: Highest frequency of use of either Cefovecin or Ceftiofur	3	2	1
2	The distribution of Cefovecin (e.g. Convenia) is the same across categories of Animal_category	Independent-Samples Kruskal-Wallis Test	0	Reject the null hypothesis.	0	0	1	H	*Cefovecin (e.g. Convenia)	2.5	1	1
3	The distribution of Ceftiofur (e.g. Excede, Naxcel) is the same across categories of Animal_category	Independent-Samples Kruskal-Wallis Test	0	Reject the null hypothesis.	0	0	0	H	*Ceftiofur (e.g. Excede, Naxcel)	1	2	1
4	The distribution of Vet_Fluoroquinolone: HIghest frequency of use of either enrofloxacin, ciprofloxacin, pradofloxacin, marbofloxacin (recoded responses) is the same across categories of Animal_category	Independent-Samples Kruskal-Wallis Test	0	Reject the null hypothesis.	0.007	0	0	H	*Vet_Fluoroquinolone: HIghest frequency of use of either enrofloxacin, Ciprofloxacin, pradofloxacin, marbofloxacin	3	2	1
5	The distribution of Enrofloxacin (e.g. Baytril) is the same across categories of Animal_category	Independent-Samples Kruskal-Wallis Test	0	Reject the null hypothesis.	0.002	0	0.001	H	*Enrofloxacin (e.g. Baytril)	3	2	1
6	The distribution of Pradofloxacin (e.g. Veroflox) is the same across categories of Animal_category	Independent-Samples Kruskal-Wallis Test	0.048	Retain the null hypothesis.				H	*Pradofloxacin (e.g. Veroflox)	1	1	1
7	The distribution of Ciprofloxacin is the same across categories of Animal_category	Independent-Samples Kruskal-Wallis Test	0	Reject the null hypothesis.	0.228	0	0.737	H	*Ciprofloxacin	1	1	1
8	The distribution of Marbofloxacin (e.g. Zeniquin) is the same across categories of Animal_category	Independent-Samples Kruskal-Wallis Test	0	Reject the null hypothesis.	0	0	1	H	*Marbofloxacin (e.g. Zeniquin)	2	1	1
9	The distribution of Ticarcillin-clavulanate (e.g. Timentin) is the same across categories of Animal_category	Independent-Samples Kruskal-Wallis Test	0.008	Retain the null hypothesis.				H	*Ticarcillin-clavulanate (e.g. Timentin)	1	1	1
10	The distribution of Piperacillin-tazobactam is the same across categories of Animal_category	Independent-Samples Kruskal-Wallis Test	0.462	Retain the null hypothesis.				H	Piperacillin-tazobactam	1	1	1
11	The distribution of Meropenem/Imipenem is the same across categories of Animal_category	Independent-Samples Kruskal-Wallis Test	0.233	Retain the null hypothesis.				H	Meropenem/Imipenem	1	1	1
12	The distribution of Ceftriaxone/Cefotaxime is the same across categories of Animal_category	Independent-Samples Kruskal-Wallis Test	0.025	Retain the null hypothesis.				H	*Ceftriaxone/Cefotaxime	1	1	1
13	The distribution of Polymyxin B is the same across categories of Animal_category	Independent-Samples Kruskal-Wallis Test	0	Reject the null hypothesis.	0.056	0	0.022	H	*Polymyxin B	2	2	1
14	The distribution of Rifampicin is the same across categories of Animal_category	Independent-Samples Kruskal-Wallis Test	0	Reject the null hypothesis.	0	0.486	0	H	*Rifampicin	1	2	1
15	The distribution of Vancomycin is the same across categories of Animal_category	Independent-Samples Kruskal-Wallis Test	0	Reject the null hypothesis.	0	1	0.001	H	*Vancomycin	1	1	1
16	The distribution of Linezolid is the same across categories of Animal_category	Independent-Samples Kruskal-Wallis Test	0.681	Retain the null hypothesis.				H	Linezolid	1	1	1
17	The distribution of Gentamicin/Amikacin is the same across categories of Animal_category	Independent-Samples Kruskal-Wallis Test	0	Reject the null hypothesis.	0	0	0	M/H	*Gentamicin/Amikacin	2	4	1
18	The distribution of Flucloxacillin/Cloxacillin/Dicloxacillin is the same across categories of Animal_category	Independent-Samples Kruskal-Wallis Test	0.012	Retain the null hypothesis.				M	*Flucloxacillin/Cloxacillin/Dicloxacillin	1	1	1
19	The distribution of Amoxicillin-clavulanate (e.g. Clavulox) is the same across categories of Animal_category	Independent-Samples Kruskal-Wallis Test	0	Reject the null hypothesis.	0	0	1	M	*Amoxicillin-clavulanate (e.g. Clavulox)	4	1	1
20	The distribution of Cephalexin/Cephazolin (e.g. Keflex) is the same across categories of Animal_category	Independent-Samples Kruskal-Wallis Test	0	Reject the null hypothesis.	0	0	1	M	*Cephalexin/Cephazolin (e.g. Keflex)	3	1	1
21	The distribution of Metronidazole (e.g. Flagyl) is the same across categories of Animal_category	Independent-Samples Kruskal-Wallis Test	0	Reject the null hypothesis.	0.005	0	0	M	*Metronidazole (e.g. Flagyl)	3	2	1
22	The distribution of Clindamycin (e.g. Antirobe) is the same across categories of Animal_category	Independent-Samples Kruskal-Wallis Test	0	Reject the null hypothesis.	0	0	0.952	M	*Clindamycin (e.g. Antirobe)	2.5	1	1
23	The distribution of Trimethoprim-sulfamethoxazole is the same across categories of Animal_category	Independent-Samples Kruskal-Wallis Test	0	Reject the null hypothesis.	0	0.055	0	M	*Trimethoprim-sulfamethoxazole	2	4	2
24	The distribution of Doxycycline/Tetracycline (e.g. Vibravet) is the same across categories of Animal_category	Independent-Samples Kruskal-Wallis Test	0.084	Retain the null hypothesis.				L	Doxycycline/Tetracycline (e.g. Vibravet)	3	3	2.5
25	The distribution of Chloramphenicol (topical) is the same across categories of Animal_category	Independent-Samples Kruskal-Wallis Test	0	Reject the null hypothesis.	1	0	0	L	*Chloramphenicol (topical)	2	2	1
26	The distribution of Amoxicillin/Ampicillin (e.g. Amoxyl) is the same across categories of Animal_category	Independent-Samples Kruskal-Wallis Test	0	Reject the null hypothesis.	0	1	0.011	L	*Amoxicillin/Ampicillin (e.g. Amoxyl)	2	1	2
27	The distribution of Erythromycin is the same across categories of Animal_category	Independent-Samples Kruskal-Wallis Test	0.787	Retain the null hypothesis.				L	Erythromycin	1	1	1
28	The distribution of Penicillin G is the same across categories of Animal_category	Independent-Samples Kruskal-Wallis Test	0	Reject the null hypothesis.	0	0	0.007	L	*Penicillin G	1	4	2
29	The distribution of Azithromycin is the same across categories of Animal_category	Independent-Samples Kruskal-Wallis Test	0	Reject the null hypothesis.	0.051	0.002	0	L	*Azithromycin	1	1	1
30	The distribution of Clarithromycin is the same across categories of Animal_category	Independent-Samples Kruskal-Wallis Test	0	Reject the null hypothesis.	0	0.209	0	L	*Clarithromycin	1	2	1
Asymptotic significances are displayed. The significance level is .00.
Significant differences with P<0.00179	*
Significant differences with P<0.05
Ranks
	Animal_category: Animal practice type based on coding of predominant animal species	N	Mean Ranks
Vet_Q19_3rdgen_cephalosporin: Highest frequency of use of either Cefovecin or Ceftiofur (recoded responses)	Small companion animal	307	191.74
	Equine	25	186.02
	Livestock	37	128.39
	Total	369
Cefovecin (e.g. Convenia)	Small companion animal	306	204.5
	Equine	22	67.05
	Livestock	35	57.5
	Total	363
Ceftiofur (e.g. Excede, Naxcel)	Small companion animal	299	164.16
	Equine	25	302.8
	Livestock	37	234.76
	Total	361
Vet_Fluoroquinolone: HIghest frequency of use of either enrofloxacin, ciprofloxacin, pradofloxacin, marbofloxacin (recoded responses)	Small companion animal	317	208.66
	Equine	24	143.46
	Livestock	35	36.79
	Total	376
Enrofloxacin (e.g. Baytril)	Small companion animal	314	207.42
	Equine	24	136.33
	Livestock	35	38.59
	Total	373
Pradofloxacin (e.g. Veroflox)	Small companion animal	290	176.3
	Equine	22	159
	Livestock	34	159
	Total	346
Ciprofloxacin	Small companion animal	297	185.04
	Equine	22	153.73
	Livestock	35	128.5
	Total	354
Marbofloxacin (e.g. Zeniquin)	Small companion animal	298	193.24
	Equine	22	102.86
	Livestock	35	95.5
	Total	355
Ticarcillin-clavulanate (e.g. Timentin)	Small companion animal	302	184.5
	Equine	22	183.34
	Livestock	35	139.03
	Total	359
Piperacillin-tazobactam	Small companion animal	298	178.23
	Equine	22	178.48
	Livestock	34	170.5
	Total	354
Meropenem/Imipenem	Small companion animal	299	178.13
	Equine	22	187.09
	Livestock	34	171
	Total	355
Ceftriaxone/Cefotaxime	Small companion animal	297	180.03
	Equine	23	186.93
	Livestock	34	149
	Total	354
Polymyxin B	Small companion animal	282	185.23
	Equine	22	136.61
	Livestock	35	68.3
	Total	339
Rifampicin	Small companion animal	296	170.52
	Equine	23	291.5
	Livestock	34	156
	Total	353
Vancomycin	Small companion animal	301	178.26
	Equine	22	206.05
	Livestock	35	173.5
	Total	358
Linezolid	Small companion animal	299	178.88
	Equine	22	176.5
	Livestock	35	176.5
	Total	356
Gentamicin/Amikacin	Small companion animal	301	178.51
	Equine	26	319.17
	Livestock	34	97.4
	Total	361
Flucloxacillin/Cloxacillin/Dicloxacillin	Small companion animal	301	175.58
	Equine	22	217.27
	Livestock	35	189.46
	Total	358
Amoxicillin-clavulanate (e.g. Clavulox)	Small companion animal	322	216.85
	Equine	22	39.07
	Livestock	37	56.35
	Total	381
Cephalexin/Cephazolin (e.g. Keflex)	Small companion animal	317	211.58
	Equine	22	65.59
	Livestock	35	46
	Total	374
Metronidazole (e.g. Flagyl)	Small companion animal	314	208.22
	Equine	24	140.33
	Livestock	35	28.63
	Total	373
Clindamycin (e.g. Antirobe)	Small companion animal	314	210.48
	Equine	22	68.02
	Livestock	35	40.54
	Total	371
Trimethoprim-sulfamethoxazole	Small companion animal	306	169.05
	Equine	24	334.44
	Livestock	37	210.09
	Total	367
Doxycycline/Tetracycline (e.g. Vibravet)	Small companion animal	311	190.92
	Equine	24	154
	Livestock	36	164.81
	Total	371
Chloramphenicol (topical)	Small companion animal	302	194.06
	Equine	24	187.88
	Livestock	35	63.57
	Total	361
Amoxicillin/Ampicillin (e.g. Amoxyl)	Small companion animal	302	187.46
	Equine	23	97.72
	Livestock	35	174.84
	Total	360
Erythromycin	Small companion animal	302	181.93
	Equine	22	183.84
	Livestock	37	171.74
	Total	361
Penicillin G	Small companion animal	301	163.67
	Equine	25	317.68
	Livestock	39	245.86
	Total	365
Azithromycin	Small companion animal	304	184.05
	Equine	23	224.54
	Livestock	36	137.5
	Total	363
Clarithromycin	Small companion animal	302	175.61
	Equine	24	286.75
	Livestock	35	155
	Total	361

## Sheet: Fig 2 stats - Dog vs Cat vets
Dog and cat vets only																						<0.00179 (i.e. 0.05/28)
	Species they treat most																					<0.05
	Dogs									Cats									Hypothesis Test Summary
	Median	Percentile 25	Percentile 75	Minimum	Maximum	Mean	Standard Error of Mean	Standard Deviation	Valid N	Median	Percentile 25	Percentile 75	Minimum	Maximum	Mean	Standard Error of Mean	Standard Deviation	Valid N		Null Hypothesis	Test	Sig.	Decision
Vet_Q19_3rdgen_cephalosporin: Highest frequency of use of either Cefovecin or Ceftiofur (recoded responses)	2	2	3	1	4	2.43	0.06	0.92	280	3	3	3	2	4	3	0.13	0.62	22	1	The distribution of Vet_Q19_3rdgen_cephalosporin: Highest frequency of use of either Cefovecin or Ceftiofur (recoded responses) is the same across categories of Species they treat most	Independent-Samples Mann-Whitney U Test	0.004	Reject the null hypothesis.
Cefovecin (e.g. Convenia)	2	2	3	1	4	2.42	0.06	0.93	279	3	3	3	1	4	2.95	0.15	0.72	22	2	The distribution of Cefovecin (e.g. Convenia) is the same across categories of Species they treat most	Independent-Samples Mann-Whitney U Test	0.006	Reject the null hypothesis.
Ceftiofur (e.g. Excede, Naxcel)	1	1	1	1	4	1.11	0.02	0.39	273	1	1	1	1	3	1.19	0.11	0.51	21	3	The distribution of Ceftiofur (e.g. Excede, Naxcel) is the same across categories of Species they treat most	Independent-Samples Mann-Whitney U Test	0.39	Retain the null hypothesis.
Vet_Fluoroquinolone: HIghest frequency of use of either enrofloxacin, ciprofloxacin, pradofloxacin, marbofloxacin (recoded responses)	3	2	3	1	4	2.66	0.04	0.65	289	3	2	3	1	4	2.7	0.15	0.7	23	4	The distribution of Vet_Fluoroquinolone: HIghest frequency of use of either enrofloxacin, ciprofloxacin, pradofloxacin, marbofloxacin (recoded responses) is the same across categories of Species they treat most	Independent-Samples Mann-Whitney U Test	0.671	Retain the null hypothesis.
Enrofloxacin (e.g. Baytril)	3	2	3	1	4	2.65	0.04	0.65	286	2	2	3	1	4	2.35	0.16	0.78	23	5	The distribution of Enrofloxacin (e.g. Baytril) is the same across categories of Species they treat most	Independent-Samples Mann-Whitney U Test	0.065	Retain the null hypothesis.
Pradofloxacin (e.g. Veroflox)	1	1	1	1	4	1.09	0.02	0.35	264	1	1	2	1	3	1.43	0.15	0.68	21	6	The distribution of Pradofloxacin (e.g. Veroflox) is the same across categories of Species they treat most	Independent-Samples Mann-Whitney U Test	0	Reject the null hypothesis.
Ciprofloxacin	1	1	2	1	4	1.38	0.04	0.6	270	1	1	2	1	3	1.41	0.14	0.67	22	7	The distribution of Ciprofloxacin is the same across categories of Species they treat most	Independent-Samples Mann-Whitney U Test	0.93	Retain the null hypothesis.
Marbofloxacin (e.g. Zeniquin)	2	1	2	1	4	1.64	0.04	0.68	272	2	1	3	1	4	2.05	0.19	0.9	22	8	The distribution of Marbofloxacin (e.g. Zeniquin) is the same across categories of Species they treat most	Independent-Samples Mann-Whitney U Test	0.03	Reject the null hypothesis.
Ticarcillin-clavulanate (e.g. Timentin)	1	1	2	1	3	1.32	0.03	0.5	275	2	1	2	1	3	1.73	0.13	0.63	22	9	The distribution of Ticarcillin-clavulanate (e.g. Timentin) is the same across categories of Species they treat most	Independent-Samples Mann-Whitney U Test	0.001	Reject the null hypothesis.
Piperacillin-tazobactam	1	1	1	1	4	1.07	0.02	0.34	271	1	1	1	1	1	1	0	0	22	10	The distribution of Piperacillin-tazobactam is the same across categories of Species they treat most	Independent-Samples Mann-Whitney U Test	0.294	Retain the null hypothesis.
Meropenem/Imipenem	1	1	1	1	4	1.05	0.02	0.26	273	1	1	1	1	2	1.05	0.05	0.22	21	11	The distribution of Meropenem/Imipenem is the same across categories of Species they treat most	Independent-Samples Mann-Whitney U Test	0.873	Retain the null hypothesis.
Ceftriaxone/Cefotaxime	1	1	1	1	4	1.23	0.03	0.55	271	1	1	1	1	3	1.33	0.14	0.66	21	12	The distribution of Ceftriaxone/Cefotaxime is the same across categories of Species they treat most	Independent-Samples Mann-Whitney U Test	0.428	Retain the null hypothesis.
Polymyxin B	3	1	3	1	4	2.38	0.06	1.04	261	2	1	3	1	4	2.06	0.23	0.93	16	13	The distribution of Polymyxin B is the same across categories of Species they treat most	Independent-Samples Mann-Whitney U Test	0.225	Retain the null hypothesis.
Rifampicin	1	1	1	1	4	1.09	0.02	0.34	269	1	1	1	1	2	1.14	0.07	0.35	22	14	The distribution of Rifampicin is the same across categories of Species they treat most	Independent-Samples Mann-Whitney U Test	0.39	Retain the null hypothesis.
Vancomycin	1	1	1	1	2	1.03	0.01	0.17	274	1	1	1	1	1	1	0	0	22	15	The distribution of Vancomycin is the same across categories of Species they treat most	Independent-Samples Mann-Whitney U Test	0.417	Retain the null hypothesis.
Linezolid	1	1	1	1	4	1.02	0.01	0.21	272	1	1	1	1	1	1	0	0	22	16	The distribution of Linezolid is the same across categories of Species they treat most	Independent-Samples Mann-Whitney U Test	0.568	Retain the null hypothesis.
Gentamicin/Amikacin	2	1	2	1	4	1.7	0.04	0.71	274	1	1	2	1	3	1.41	0.13	0.59	22	17	The distribution of Gentamicin/Amikacin is the same across categories of Species they treat most	Independent-Samples Mann-Whitney U Test	0.057	Retain the null hypothesis.
Flucloxacillin/Cloxacillin/Dicloxacillin	1	1	1	1	4	1.17	0.03	0.44	274	1	1	1	1	3	1.18	0.11	0.5	22	18	The distribution of Flucloxacillin/Cloxacillin/Dicloxacillin is the same across categories of Species they treat most	Independent-Samples Mann-Whitney U Test	0.908	Retain the null hypothesis.
Amoxicillin-clavulanate (e.g. Clavulox)	4	4	4	2	4	3.76	0.03	0.51	293	4	3	4	3	4	3.61	0.1	0.5	23	19	The distribution of Amoxicillin-clavulanate (e.g. Clavulox) is the same across categories of Species they treat most	Independent-Samples Mann-Whitney U Test	0.045	Reject the null hypothesis.
Cephalexin/Cephazolin (e.g. Keflex)	4	3	4	1	4	3.43	0.04	0.69	290	3	2	3	1	4	2.68	0.18	0.84	22	20	The distribution of Cephalexin/Cephazolin (e.g. Keflex) is the same across categories of Species they treat most	Independent-Samples Mann-Whitney U Test	0	Reject the null hypothesis.
Metronidazole (e.g. Flagyl)	3	3	4	1	4	3.19	0.05	0.78	286	3	2	3	2	4	2.87	0.14	0.69	23	21	The distribution of Metronidazole (e.g. Flagyl) is the same across categories of Species they treat most	Independent-Samples Mann-Whitney U Test	0.033	Reject the null hypothesis.
Clindamycin (e.g. Antirobe)	3	2	3	1	4	2.5	0.04	0.7	287	3	2	3	2	4	2.68	0.14	0.65	22	22	The distribution of Clindamycin (e.g. Antirobe) is the same across categories of Species they treat most	Independent-Samples Mann-Whitney U Test	0.282	Retain the null hypothesis.
Trimethoprim-sulfamethoxazole	2	1	2	1	4	1.97	0.05	0.77	279	2	1	2	1	3	1.73	0.12	0.55	22	23	The distribution of Trimethoprim-sulfamethoxazole is the same across categories of Species they treat most	Independent-Samples Mann-Whitney U Test	0.188	Retain the null hypothesis.
Doxycycline/Tetracycline (e.g. Vibravet)	3	2	3	1	4	2.82	0.04	0.72	284	4	3	4	2	4	3.55	0.13	0.6	22	24	The distribution of Doxycycline/Tetracycline (e.g. Vibravet) is the same across categories of Species they treat most	Independent-Samples Mann-Whitney U Test	0	Reject the null hypothesis.
Chloramphenicol (topical)	2	1	3	1	4	2.32	0.06	1.01	276	3	2	3	1	4	2.57	0.21	0.98	21	25	The distribution of Chloramphenicol (topical) is the same across categories of Species they treat most	Independent-Samples Mann-Whitney U Test	0.274	Retain the null hypothesis.
Amoxicillin/Ampicillin (e.g. Amoxyl)	2	1	3	1	4	2.04	0.06	0.98	275	2	2	3	1	4	2.32	0.2	0.95	22	26	The distribution of Amoxicillin/Ampicillin (e.g. Amoxyl) is the same across categories of Species they treat most	Independent-Samples Mann-Whitney U Test	0.171	Retain the null hypothesis.
Erythromycin	1	1	2	1	4	1.43	0.04	0.63	275	1	1	1	1	3	1.27	0.12	0.55	22	27	The distribution of Erythromycin is the same across categories of Species they treat most	Independent-Samples Mann-Whitney U Test	0.228	Retain the null hypothesis.
Penicillin G	1	1	2	1	4	1.4	0.04	0.7	275	1	1	1	1	4	1.33	0.17	0.8	21	28	The distribution of Penicillin G is the same across categories of Species they treat most	Independent-Samples Mann-Whitney U Test	0.362	Retain the null hypothesis.
Azithromycin	1	1	1	1	4	1.25	0.03	0.47	276	2	1	2	1	3	1.61	0.14	0.66	23	29	The distribution of Azithromycin is the same across categories of Species they treat most	Independent-Samples Mann-Whitney U Test	0.001	Reject the null hypothesis.
Clarithromycin	1	1	1	1	4	1.11	0.02	0.36	276	1	1	2	1	3	1.33	0.13	0.58	21	30	The distribution of Clarithromycin is the same across categories of Species they treat most	Independent-Samples Mann-Whitney U Test	0.01	Reject the null hypothesis.
																			Asymptotic significances are displayed. The significance level is .05.
					<0.00179 (i.e. 0.05/28)
					<0.05
	Species_treat_most_1819_select: (coding based on 'Species_treat_most_18_19' - changed labels for 7 species)
	Dogs	Cats
	Median	Median	Null Hypothesis	Test	Sig.	Decision
Vet_Q19_3rdgen_cephalosporin: Highest frequency of use of either Cefovecin or Ceftiofur (recoded responses)	2	3	The distribution of Vet_Q19_3rdgen_cephalosporin: Highest frequency of use of either Cefovecin or Ceftiofur (recoded responses) is the same across categories of Species they treat most	Independent-Samples Mann-Whitney U Test	0.004	Reject the null hypothesis.
Cefovecin (e.g. Convenia)	2	3	The distribution of Cefovecin (e.g. Convenia) is the same across categories of Species they treat most	Independent-Samples Mann-Whitney U Test	0.006	Reject the null hypothesis.
Ceftiofur (e.g. Excede, Naxcel)	1	1	The distribution of Ceftiofur (e.g. Excede, Naxcel) is the same across categories of Species they treat most	Independent-Samples Mann-Whitney U Test	0.39	Retain the null hypothesis.
Vet_Fluoroquinolone: HIghest frequency of use of either enrofloxacin, ciprofloxacin, pradofloxacin, marbofloxacin (recoded responses)	3	3	The distribution of Vet_Fluoroquinolone: HIghest frequency of use of either enrofloxacin, ciprofloxacin, pradofloxacin, marbofloxacin (recoded responses) is the same across categories of Species they treat most	Independent-Samples Mann-Whitney U Test	0.671	Retain the null hypothesis.
Enrofloxacin (e.g. Baytril)	3	2	The distribution of Enrofloxacin (e.g. Baytril) is the same across categories of Species they treat most	Independent-Samples Mann-Whitney U Test	0.065	Retain the null hypothesis.
Pradofloxacin (e.g. Veroflox)	1	1	The distribution of Pradofloxacin (e.g. Veroflox) is the same across categories of Species they treat most	Independent-Samples Mann-Whitney U Test	0	Reject the null hypothesis.
Ciprofloxacin	1	1	The distribution of Ciprofloxacin is the same across categories of Species they treat most	Independent-Samples Mann-Whitney U Test	0.93	Retain the null hypothesis.
Marbofloxacin (e.g. Zeniquin)	2	2	The distribution of Marbofloxacin (e.g. Zeniquin) is the same across categories of Species they treat most	Independent-Samples Mann-Whitney U Test	0.03	Reject the null hypothesis.
Ticarcillin-clavulanate (e.g. Timentin)	1	2	The distribution of Ticarcillin-clavulanate (e.g. Timentin) is the same across categories of Species they treat most	Independent-Samples Mann-Whitney U Test	0.001	Reject the null hypothesis.
Piperacillin-tazobactam	1	1	The distribution of Piperacillin-tazobactam is the same across categories of Species they treat most	Independent-Samples Mann-Whitney U Test	0.294	Retain the null hypothesis.
Meropenem/Imipenem	1	1	The distribution of Meropenem/Imipenem is the same across categories of Species they treat most	Independent-Samples Mann-Whitney U Test	0.873	Retain the null hypothesis.
Ceftriaxone/Cefotaxime	1	1	The distribution of Ceftriaxone/Cefotaxime is the same across categories of Species they treat most	Independent-Samples Mann-Whitney U Test	0.428	Retain the null hypothesis.
Polymyxin B	3	2	The distribution of Polymyxin B is the same across categories of Species they treat most	Independent-Samples Mann-Whitney U Test	0.225	Retain the null hypothesis.
Rifampicin	1	1	The distribution of Rifampicin is the same across categories of Species they treat most	Independent-Samples Mann-Whitney U Test	0.39	Retain the null hypothesis.
Vancomycin	1	1	The distribution of Vancomycin is the same across categories of Species they treat most	Independent-Samples Mann-Whitney U Test	0.417	Retain the null hypothesis.
Linezolid	1	1	The distribution of Linezolid is the same across categories of Species they treat most	Independent-Samples Mann-Whitney U Test	0.568	Retain the null hypothesis.
Gentamicin/Amikacin	2	1	The distribution of Gentamicin/Amikacin is the same across categories of Species they treat most	Independent-Samples Mann-Whitney U Test	0.057	Retain the null hypothesis.
Flucloxacillin/Cloxacillin/Dicloxacillin	1	1	The distribution of Flucloxacillin/Cloxacillin/Dicloxacillin is the same across categories of Species they treat most	Independent-Samples Mann-Whitney U Test	0.908	Retain the null hypothesis.
Amoxicillin-clavulanate (e.g. Clavulox)	4	4	The distribution of Amoxicillin-clavulanate (e.g. Clavulox) is the same across categories of Species they treat most	Independent-Samples Mann-Whitney U Test	0.045	Reject the null hypothesis.
Cephalexin/Cephazolin (e.g. Keflex)	4	3	The distribution of Cephalexin/Cephazolin (e.g. Keflex) is the same across categories of Species they treat most	Independent-Samples Mann-Whitney U Test	0	Reject the null hypothesis.
Metronidazole (e.g. Flagyl)	3	3	The distribution of Metronidazole (e.g. Flagyl) is the same across categories of Species they treat most	Independent-Samples Mann-Whitney U Test	0.033	Reject the null hypothesis.
Clindamycin (e.g. Antirobe)	3	3	The distribution of Clindamycin (e.g. Antirobe) is the same across categories of Species they treat most	Independent-Samples Mann-Whitney U Test	0.282	Retain the null hypothesis.
Trimethoprim-sulfamethoxazole	2	2	The distribution of Trimethoprim-sulfamethoxazole is the same across categories of Species they treat most	Independent-Samples Mann-Whitney U Test	0.188	Retain the null hypothesis.
Doxycycline/Tetracycline (e.g. Vibravet)	3	4	The distribution of Doxycycline/Tetracycline (e.g. Vibravet) is the same across categories of Species they treat most	Independent-Samples Mann-Whitney U Test	0	Reject the null hypothesis.
Chloramphenicol (topical)	2	3	The distribution of Chloramphenicol (topical) is the same across categories of Species they treat most	Independent-Samples Mann-Whitney U Test	0.274	Retain the null hypothesis.
Amoxicillin/Ampicillin (e.g. Amoxyl)	2	2	The distribution of Amoxicillin/Ampicillin (e.g. Amoxyl) is the same across categories of Species they treat most	Independent-Samples Mann-Whitney U Test	0.171	Retain the null hypothesis.
Erythromycin	1	1	The distribution of Erythromycin is the same across categories of Species they treat most	Independent-Samples Mann-Whitney U Test	0.228	Retain the null hypothesis.
Penicillin G	1	1	The distribution of Penicillin G is the same across categories of Species they treat most	Independent-Samples Mann-Whitney U Test	0.362	Retain the null hypothesis.
Azithromycin	1	2	The distribution of Azithromycin is the same across categories of Species they treat most	Independent-Samples Mann-Whitney U Test	0.001	Reject the null hypothesis.
Clarithromycin	1	1	The distribution of Clarithromycin is the same across categories of Species they treat most	Independent-Samples Mann-Whitney U Test	0.01	Reject the null hypothesis.
	Species_treat_most_1819_select: (coding based on 'Species_treat_most_18_19' - changed labels for 7 species)	N	Mean Rank
Vet_Q19_3rdgen_cephalosporin: Highest frequency of use of either Cefovecin or Ceftiofur (recoded responses)	Dogs	280	147.6
	Cats	22	201.14
	Total	302
Cefovecin (e.g. Convenia)	Dogs	279	147.33
	Cats	22	197.55
	Total	301
Ceftiofur (e.g. Excede, Naxcel)	Dogs	273	146.91
	Cats	21	155.19
	Total	294
Vet_Fluoroquinolone: HIghest frequency of use of either enrofloxacin, ciprofloxacin, pradofloxacin, marbofloxacin (recoded responses)	Dogs	289	155.95
	Cats	23	163.41
	Total	312
Enrofloxacin (e.g. Baytril)	Dogs	286	157.39
	Cats	23	125.26
	Total	309
Pradofloxacin (e.g. Veroflox)	Dogs	264	140.3
	Cats	21	176.95
	Total	285
Ciprofloxacin	Dogs	270	146.4
	Cats	22	147.75
	Total	292
Marbofloxacin (e.g. Zeniquin)	Dogs	272	144.72
	Cats	22	181.84
	Total	294
Ticarcillin-clavulanate (e.g. Timentin)	Dogs	275	145.11
	Cats	22	197.64
	Total	297
Piperacillin-tazobactam	Dogs	271	147.53
	Cats	22	140.5
	Total	293
Meropenem/Imipenem	Dogs	273	147.42
	Cats	21	148.48
	Total	294
Ceftriaxone/Cefotaxime	Dogs	271	145.77
	Cats	21	155.86
	Total	292
Polymyxin B	Dogs	261	140.38
	Cats	16	116.44
	Total	277
Rifampicin	Dogs	269	145.41
	Cats	22	153.2
	Total	291
Vancomycin	Dogs	274	148.82
	Cats	22	144.5
	Total	296
Linezolid	Dogs	272	147.66
	Cats	22	145.5
	Total	294
Gentamicin/Amikacin	Dogs	274	150.94
	Cats	22	118.09
	Total	296
Flucloxacillin/Cloxacillin/Dicloxacillin	Dogs	274	148.6
	Cats	22	147.25
	Total	296
Amoxicillin-clavulanate (e.g. Clavulox)	Dogs	293	160.55
	Cats	23	132.33
	Total	316
Cephalexin/Cephazolin (e.g. Keflex)	Dogs	290	161.9
	Cats	22	85.32
	Total	312
Metronidazole (e.g. Flagyl)	Dogs	286	157.85
	Cats	23	119.5
	Total	309
Clindamycin (e.g. Antirobe)	Dogs	287	153.62
	Cats	22	173
	Total	309
Trimethoprim-sulfamethoxazole	Dogs	279	152.71
	Cats	22	129.3
	Total	301
Doxycycline/Tetracycline (e.g. Vibravet)	Dogs	284	147.73
	Cats	22	228
	Total	306
Chloramphenicol (topical)	Dogs	276	147.55
	Cats	21	168
	Total	297
Amoxicillin/Ampicillin (e.g. Amoxyl)	Dogs	275	147.16
	Cats	22	171.95
	Total	297
Erythromycin	Dogs	275	150.42
	Cats	22	131.23
	Total	297
Penicillin G	Dogs	275	149.5
	Cats	21	135.4
	Total	296
Azithromycin	Dogs	276	146.5
	Cats	23	191.96
	Total	299
Clarithromycin	Dogs	276	147.04
	Cats	21	174.79
	Total	297

## Sheet: Dog vets characteristics
Dog vets only (n = 293) - RESPONDENT CHARACTERISTICS
VARIABLE	CATEGORIES	Count	Column N %	Valid N	Missing
State - Main state‎/territory in which they practice	New South Wales	77	0.264
	Victoria	59	0.202
	Queensland	21	0.072
	South Australia	6	0.021
	Western Australia	78	0.267
	Tasmania	29	0.099
	Northern Territory	2	0.007
	Australian Capital Territory	20	0.068
	Other Territories	0	0
	Total	292	1	292	1
Gender	Female	198	0.678
	Male	94	0.322
	Total	292	1	292	1
Non-specialist or Specialist	Non-specialist vet (general vet practitioner, Intern, Resident, PhD student)	275	0.939
	Specialist vet	18	0.061
	Total	293	1	293	0
Vet_work_setting (predominant)	Private practice	255	0.87
	University teaching hospital	13	0.044
	Teaching/Research (University or Other research outside Uni including Research laboratory)	11	0.038
	Not-for-profit veterinary practice (e.g. shelter) includes Zoo	7	0.024
	Government	5	0.017
	Industry	2	0.007
	Total	293	1	293	0
Years of experience	10 years or less	115	0.392
	11-20 years	79	0.27
	21-30 years	51	0.174
	More than 30 years	48	0.164
	Total	293	1	293	0
Vet_Abx_use_rate_categories	0-10%	26	0.093
	11-20%	50	0.178
	21-30%	42	0.149
	31-40%	51	0.181
	41-50%	65	0.231
	51-60%	18	0.064
	61-70%	11	0.039
	71-80%	10	0.036
	81-90%	3	0.011
	91-100%	5	0.018
	Total	281	1	281	12

## Sheet: Dog vets - Specialists prescrib
DOG vets only									Vet_role_2: (based on Vet_role) Non-specialist or Specialist
				Hypothesis Test Summary		Vet_role_2	Vet_role_2	Vet_role_2	Non-specialist vet (general vet practitioner, Intern, Resident, PhD student)								Specialist vet								Total
IR	Antibiotic		Null Hypothesis	Test	Sig. (0.05)	Decision (0.05)	Median	Percentile 25	Percentile 75	Minimum	Maximum	Mean	Standard Error of Mean	Valid N	Median	Percentile 25	Percentile 75	Minimum	Maximum	Mean	Standard Error of Mean	Valid N	Median	Percentile 25	Percentile 75	Minimum	Maximum	Mean	Standard Error of Mean	Valid N
H	3rdgen_cephalosporin: Highest frequency of use of either Cefovecin or Ceftiofur (recoded responses)	1	The distribution of Vet_Q19_3rdgen_cephalosporin: Highest frequency of use of either Cefovecin or Ceftiofur (recoded responses) is the same across categories of Vet_role_2: (based on Vet_role) Non-specialist or Specialist.	Independent-Samples Mann-Whitney U Test	0	Reject the null hypothesis.	3	2	3	1	4	2.48	0.06	262	1	1	2	1	4	1.56	0.2	18	2	2	3	1	4	2.43	0.06	280
H	Cefovecin (e.g. Convenia)	2	The distribution of Cefovecin (e.g. Convenia) is the same across categories of Vet_role_2: (based on Vet_role) Non-specialist or Specialist.	Independent-Samples Mann-Whitney U Test	0	Reject the null hypothesis.	3	2	3	1	4	2.48	0.06	261	1	1	2	1	4	1.56	0.2	18	2	2	3	1	4	2.42	0.06	279
H	Ceftiofur (e.g. Excede, Naxcel)	3	The distribution of Ceftiofur (e.g. Excede, Naxcel) is the same across categories of Vet_role_2: (based on Vet_role) Non-specialist or Specialist.	Independent-Samples Mann-Whitney U Test	0.678	Retain the null hypothesis.	1	1	1	1	3	1.1	0.02	255	1	1	1	1	4	1.22	0.17	18	1	1	1	1	4	1.11	0.02	273
H	Fluoroquinolone: HIghest frequency of use of either enrofloxacin, ciprofloxacin, pradofloxacin, marbofloxacin (recoded responses)	4	The distribution of Vet_Fluoroquinolone: HIghest frequency of use of either enrofloxacin, ciprofloxacin, pradofloxacin, marbofloxacin (recoded responses) is the same across categories of Vet_role_2: (based on Vet_role) Non-specialist or Specialist.	Independent-Samples Mann-Whitney U Test	0.834	Retain the null hypothesis.	3	2	3	1	4	2.66	0.04	271	2.5	2	3	2	4	2.67	0.18	18	3	2	3	1	4	2.66	0.04	289
H	Enrofloxacin (e.g. Baytril)	5	The distribution of Enrofloxacin (e.g. Baytril) is the same across categories of Vet_role_2: (based on Vet_role) Non-specialist or Specialist.	Independent-Samples Mann-Whitney U Test	0.7	Retain the null hypothesis.	3	2	3	1	4	2.66	0.04	268	2.5	2	3	1	4	2.61	0.2	18	3	2	3	1	4	2.65	0.04	286
H	Pradofloxacin (e.g. Veroflox)	6	The distribution of Pradofloxacin (e.g. Veroflox) is the same across categories of Vet_role_2: (based on Vet_role) Non-specialist or Specialist.	Independent-Samples Mann-Whitney U Test	0.078	Retain the null hypothesis.	1	1	1	1	3	1.08	0.02	248	1	1	1	1	4	1.38	0.22	16	1	1	1	1	4	1.09	0.02	264
H	Ciprofloxacin	7	The distribution of Ciprofloxacin is the same across categories of Vet_role_2: (based on Vet_role) Non-specialist or Specialist.	Independent-Samples Mann-Whitney U Test	0.323	Retain the null hypothesis.	1	1	2	1	4	1.36	0.04	253	1	1	2	1	4	1.59	0.21	17	1	1	2	1	4	1.38	0.04	270
H	Marbofloxacin (e.g. Zeniquin)	8	The distribution of Marbofloxacin (e.g. Zeniquin) is the same across categories of Vet_role_2: (based on Vet_role) Non-specialist or Specialist.	Independent-Samples Mann-Whitney U Test	0.002*	Reject the null hypothesis.	2	1	2	1	4	1.6	0.04	254	2	2	3	1	4	2.22	0.21	18	2	1	2	1	4	1.64	0.04	272
H	Ticarcillin-clavulanate (e.g. Timentin)	9	The distribution of Ticarcillin-clavulanate (e.g. Timentin) is the same across categories of Vet_role_2: (based on Vet_role) Non-specialist or Specialist.	Independent-Samples Mann-Whitney U Test	0.018	Reject the null hypothesis.	1	1	2	1	3	1.3	0.03	257	2	1	2	1	2	1.56	0.12	18	1	1	2	1	3	1.32	0.03	275
H	Piperacillin-tazobactam	10	The distribution of Piperacillin-tazobactam is the same across categories of Vet_role_2: (based on Vet_role) Non-specialist or Specialist.	Independent-Samples Mann-Whitney U Test	0.169	Retain the null hypothesis.	1	1	1	1	4	1.05	0.02	253	1	1	1	1	4	1.28	0.19	18	1	1	1	1	4	1.07	0.02	271
H	Meropenem/Imipenem	11	The distribution of Meropenem/Imipenem is the same across categories of Vet_role_2: (based on Vet_role) Non-specialist or Specialist.	Independent-Samples Mann-Whitney U Test	0	Reject the null hypothesis.	1	1	1	1	2	1.02	0.01	255	1	1	2	1	4	1.39	0.18	18	1	1	1	1	4	1.05	0.02	273
H	Ceftriaxone/Cefotaxime	12	The distribution of Ceftriaxone/Cefotaxime is the same across categories of Vet_role_2: (based on Vet_role) Non-specialist or Specialist.	Independent-Samples Mann-Whitney U Test	0.494	Retain the null hypothesis.	1	1	1	1	4	1.22	0.03	253	1	1	1	1	4	1.39	0.2	18	1	1	1	1	4	1.23	0.03	271
H	Polymyxin B	13	The distribution of Polymyxin B is the same across categories of Vet_role_2: (based on Vet_role) Non-specialist or Specialist.	Independent-Samples Mann-Whitney U Test	0.003	Reject the null hypothesis.	3	1	3	1	4	2.42	0.07	245	1	1	2	1	4	1.63	0.24	16	3	1	3	1	4	2.38	0.06	261
H	Rifampicin	14	The distribution of Rifampicin is the same across categories of Vet_role_2: (based on Vet_role) Non-specialist or Specialist.	Independent-Samples Mann-Whitney U Test	0.001	Reject the null hypothesis.	1	1	1	1	3	1.07	0.02	252	1	1	2	1	4	1.41	0.19	17	1	1	1	1	4	1.09	0.02	269
H	Vancomycin	15	The distribution of Vancomycin is the same across categories of Vet_role_2: (based on Vet_role) Non-specialist or Specialist.	Independent-Samples Mann-Whitney U Test	0	Reject the null hypothesis.	1	1	1	1	2	1.02	0.01	256	1	1	1	1	2	1.22	0.1	18	1	1	1	1	2	1.03	0.01	274
H	Linezolid	16	The distribution of Linezolid is the same across categories of Vet_role_2: (based on Vet_role) Non-specialist or Specialist.	Independent-Samples Mann-Whitney U Test	0	Reject the null hypothesis.	1	1	1	1	2	1.01	0.01	254	1	1	1	1	4	1.22	0.17	18	1	1	1	1	4	1.02	0.01	272
M/H	Gentamicin/Amikacin	17	The distribution of Gentamicin/Amikacin is the same across categories of Vet_role_2: (based on Vet_role) Non-specialist or Specialist.	Independent-Samples Mann-Whitney U Test	0.552	Retain the null hypothesis.	2	1	2	1	4	1.69	0.04	257	2	1	2	1	4	1.82	0.2	17	2	1	2	1	4	1.7	0.04	274
M	Flucloxacillin/Cloxacillin/Dicloxacillin	18	The distribution of Flucloxacillin/Cloxacillin/Dicloxacillin is the same across categories of Vet_role_2: (based on Vet_role) Non-specialist or Specialist.	Independent-Samples Mann-Whitney U Test	0.777	Retain the null hypothesis.	1	1	1	1	3	1.16	0.03	256	1	1	1	1	4	1.28	0.18	18	1	1	1	1	4	1.17	0.03	274
M	Amoxicillin-clavulanate (e.g. Clavulox)	19	The distribution of Amoxicillin-clavulanate (e.g. Clavulox) is the same across categories of Vet_role_2: (based on Vet_role) Non-specialist or Specialist.	Independent-Samples Mann-Whitney U Test	0.143	Retain the null hypothesis.	4	4	4	2	4	3.77	0.03	275	4	3	4	2	4	3.61	0.14	18	4	4	4	2	4	3.76	0.03	293
M	Cephalexin/Cephazolin (e.g. Keflex)	20	The distribution of Cephalexin/Cephazolin (e.g. Keflex) is the same across categories of Vet_role_2: (based on Vet_role) Non-specialist or Specialist.	Independent-Samples Mann-Whitney U Test	0.922	Retain the null hypothesis.	4	3	4	1	4	3.43	0.04	272	4	3	4	2	4	3.39	0.18	18	4	3	4	1	4	3.43	0.04	290
M	Metronidazole (e.g. Flagyl)	21	The distribution of Metronidazole (e.g. Flagyl) is the same across categories of Vet_role_2: (based on Vet_role) Non-specialist or Specialist.	Independent-Samples Mann-Whitney U Test	0.065	Retain the null hypothesis.	3	3	4	1	4	3.21	0.05	268	3	2	3	2	4	2.89	0.18	18	3	3	4	1	4	3.19	0.05	286
M	Clindamycin (e.g. Antirobe)	22	The distribution of Clindamycin (e.g. Antirobe) is the same across categories of Vet_role_2: (based on Vet_role) Non-specialist or Specialist.	Independent-Samples Mann-Whitney U Test	0.838	Retain the null hypothesis.	3	2	3	1	4	2.5	0.04	270	2	2	3	1	4	2.47	0.21	17	3	2	3	1	4	2.5	0.04	287
M	Trimethoprim-sulfamethoxazole	23	The distribution of Trimethoprim-sulfamethoxazole is the same across categories of Vet_role_2: (based on Vet_role) Non-specialist or Specialist.	Independent-Samples Mann-Whitney U Test	0.123	Retain the null hypothesis.	2	1	2	1	4	1.95	0.05	261	2	2	3	1	4	2.28	0.19	18	2	1	2	1	4	1.97	0.05	279
L	Doxycycline/Tetracycline (e.g. Vibravet)	24	The distribution of Doxycycline/Tetracycline (e.g. Vibravet) is the same across categories of Vet_role_2: (based on Vet_role) Non-specialist or Specialist.	Independent-Samples Mann-Whitney U Test	0.007	Reject the null hypothesis.	3	2	3	1	4	2.85	0.04	266	2	2	3	1	4	2.39	0.22	18	3	2	3	1	4	2.82	0.04	284
L	Chloramphenicol (topical)	25	The distribution of Chloramphenicol (topical) is the same across categories of Vet_role_2: (based on Vet_role) Non-specialist or Specialist.	Independent-Samples Mann-Whitney U Test	0.002*	Reject the null hypothesis.	2	2	3	1	4	2.37	0.06	259	1	1	2	1	4	1.59	0.19	17	2	1	3	1	4	2.32	0.06	276
L	Amoxicillin/Ampicillin (e.g. Amoxyl)	26	The distribution of Amoxicillin/Ampicillin (e.g. Amoxyl) is the same across categories of Vet_role_2: (based on Vet_role) Non-specialist or Specialist.	Independent-Samples Mann-Whitney U Test	0.569	Retain the null hypothesis.	2	1	3	1	4	2.03	0.06	257	2	1	3	1	4	2.22	0.27	18	2	1	3	1	4	2.04	0.06	275
L	Erythromycin	27	The distribution of Erythromycin is the same across categories of Vet_role_2: (based on Vet_role) Non-specialist or Specialist.	Independent-Samples Mann-Whitney U Test	0.656	Retain the null hypothesis.	1	1	2	1	4	1.42	0.04	257	1	1	2	1	4	1.56	0.2	18	1	1	2	1	4	1.43	0.04	275
L	Penicillin G	28	The distribution of Penicillin G is the same across categories of Vet_role_2: (based on Vet_role) Non-specialist or Specialist.	Independent-Samples Mann-Whitney U Test	0.452	Retain the null hypothesis.	1	1	2	1	4	1.41	0.04	257	1	1	1	1	3	1.28	0.14	18	1	1	2	1	4	1.4	0.04	275
L	Azithromycin	29	The distribution of Azithromycin is the same across categories of Vet_role_2: (based on Vet_role) Non-specialist or Specialist.	Independent-Samples Mann-Whitney U Test	0.565	Retain the null hypothesis.	1	1	1	1	4	1.24	0.03	258	1	1	2	1	3	1.33	0.14	18	1	1	1	1	4	1.25	0.03	276
L	Clarithromycin	30	The distribution of Clarithromycin is the same across categories of Vet_role_2: (based on Vet_role) Non-specialist or Specialist.	Independent-Samples Mann-Whitney U Test	0.311	Retain the null hypothesis.	1	1	1	1	3	1.1	0.02	258	1	1	1	1	4	1.28	0.18	18	1	1	1	1	4	1.11	0.02	276
		Asymptotic significances are displayed. The significance level is .05.
					<0.00179 (i.e. 0.05/28)
					<0.05

[truncated: 13 more sheets: All Descriptives Fig 3-4, KW Stats results - Fig 3-4, Mean ranks - Stats Fig 3-4, Counts Fig 3-4, Fig 3A - percentages, Fig 3B - percentages, Client pressure, Uncomfortable AB, Fig 3C - percentages, Fig 4 (1) - percentages, Fig 4 (2) - percentages, Fig 4 (3) - percentages, ABR experience]
